# Supplementary material for: Identification of tumor-specific T cell signature predicting cancer immunotherapy response in bladder cancer by multi-omics analysis and experimental verification
Source: Cancer Cell Int. 2024 Jul 20;24:255. doi: 10.1186/s12935-024-03447-6 (PMC11264995; doi:10.1186/s12935-024-03447-6)
Supplement: Supplementary file 1 — Supplementary Material 1 [file 12935_2024_3447_MOESM1_ESM.txt]

TstcSig	Krishna.ACT.Stem.Like	Krishna.ACT.Term.Diff	Li.CD8.DYS	TOX_Scott	Wu.8EFF	Wu.8EM	Wu.8Trm.1	Wu.8Trm.2	Wu.8Trm.3	Wu.8chrom	Wu.8Mit	Wu.8KLRB1	Oh.CD8.CD39	Oh.CD8.Naive	Oh.CD8.HSP	Oh.CD8.MAIT	Oh.CD8.FGFBP2	Oh.CD8.RPL	Oh.CD8.MITO	Oh.CD8.XCL	Oh.CD8.CM	Oh.CD8.PRO	Mel_Exhaust_Tirosh	CD8_G_Feldman	CD8_B_Feldman	Exhaust_1_Feldman	Exhaust_2_Feldman	Exhaust_3_Feldman	Mem_Eff_4_Feldman	Early.Act_5_Feldman	Mem_Eff_6_Feldman	LCMV_PROG.EX_Miller	LCMV_TERMN.EX_Miller	B16_PROG.EX_Miller	B16_TERMINAL.EX_Miller	Wu.CD4.Trm	Wu.CD4.RPL32	Wu.CD4.TCF7	Wu.CD4.FOS	Wu.CD4.IL6ST	Wu.Treg.1	Wu.Treg.2	CD3.MT	Oh.CD4.CM	Oh.CD4IL2RAHI	Oh.CD4IL2RALO	Oh.CD4.Activate	Oh.CD4.GZMB	Oh.CD4.GZMK
CD27	KLF2	ENTPD1	LAG3	IGKC	GNLY	GZMK	CCL4	KLRC2	GZMB	CCL4	HIST1H4C	KLRB1	CXCL13	GZMK	HSPA1B	CCR6	FGFBP2	RPL10	MT-CYB	XCL1	SELL	UBE2C	FCRL3	IL7R	CD38	SPC25	GEM	CCL3	LMNA	ELL2	PLAC8	ID3	1810011H11RIK	CCR6	GZMD	CRIP1	RPLP0	RPS8	FOS	IL6ST	IL32	TNFRSF4	RNR1	CCR7	IL1R2	FANK1	FOS	FGFBP2	GZMK
CACYBP	RASA3	CD69	HAVCR2	AVIL	NKG7	CCL4	XCL1	GNLY	NKG7	GNLY	TUBB	IL7R	AC002331.1	CST7	DNAJB1	KLRB1	PRSS23	RPS27	MT-CO2	XCL2	CCR7	SPC25	CD27	GPR183	CCL3	CDCA5	LAYN	EPSTI1	NR4A3	PFKFB3	S1PR1	CCR7	ACOXL	TCF7	GZMG	S100A4	RPS8	RPLP0	JUN	NR3C1	LTB	TNFRSF18	RNR2	PLAC8	IL2RA	IL2RA	EGR1	GZMB	CRTAM
TIGIT	FGFBP2	RRM2	MYO7A	TOX	GZMH	CCL5	CCL5	KLRC3	CCL5	XCL1	TUBA1B	NCR3	TSPAN13	CRTAM	HSPA1A	IL7R	FCGR3A	RPL13A	MT-CO1	CCL4	RNF125	AURKB	PRKCH	LMNA	STMN1	ESCO2	VCAM1	CD38	GPR183	DTHD1	SORL1	CD83	CD244	AFF3	GZMF	ACTB	RPS12	RPS12	JUNB	ICOS	ICOS	GAPDH	BMS1P20	CMTM8	EBI3	AC002331.1	FOSB	KLRD1	CCL5
LCK	CDC25B	TYMS	GBP2	KLRB1C	CST7	CST7	CD69	CCL5	GZMA	RN7SK	HMGN2	LTB	ACP5	ITM2C	HSPA6	TMIGD2	GNLY	RPS19	MT-CO3	AC092580.4	YBX3	DLGAP5	B2M	NR4A3	MYO7A	CDC45	RDH10	FASLG	CDKN1A	SMAP2	SELL	BACE2	RASD2	CXCR5	GZME	SH3BGRL3	RPL39	EEF1A1	IL7R	BATF	TNFRSF4	PKM	ND3	SH3YL1	AC145110.1	RTKN2	MIR24-2	GNLY	CCL4
VAMP5	TCF7	CD8B	GALNT1	MEGF11	KLRD1	DUSP2	ZFP36	XCL1	GNLY	TNFAIP3	GAPDH	GZMK	KRT86	GPR183	ZFAND2A	LTB	S1PR5	RPS2	MT-ATP6	ZFP36	CNOT6L	BIRC5	ITM2A	TCF7	GOLIM4	ZWINT	FAM3C	IFI44L	CCR7	FKBP5	TCF7	ITGA7	FCER1G	DAPL1	DSC2	S100A11	RPS18	LTB	DNAJB1	ITM2A	BATF	BATF	COX3	C1orf162	TNFRSF4	TNFRSF9	CD69	GZMH	NKG7
	C10orf54	KIAA0101	PDCD1	SCD1	GZMB	CD74	CD8A	XCL2	GZMH	KLF6	H2AFZ	RPLP0	LAYN	CLDND1	BAG3	GPR183	C1orf21	RPS27A	MT-ND2	RGCC	EZR	RRM2	TIGIT	MGAT4A	VCAM1	SHCBP1	KIR2DL4	GIMAP6	S1PR1	AIM1	CCR7	TNFSF11	OSGIN1	ID3	RASD2	ALOX5AP	RPL18A	RPS13	DUSP1	CORO1B	MIR4435-1HG	ICOS	COX1	ANXA1	C14orf182	RP11-1399P15.1	JUN	CCL5	GZMA
	LINC00861	CCL3	TNFRSF1B	RP23-284K1.6	CCL5	GZMA	XCL2	CCL4	ACTB	IFNG	HMGB1	GNLY	TNFRSF18	CMC1	FOS	CCR7	LAIR2	RPS14	MT-ND4	CD7	RGCC	CCNB2	ID3	CD55	WARS	DLGAP5	TNFRSF18	TRAFD1	KDM6B	TMEM39A	IL7R	IL1R2	CCL6	SLAMF6	CCL9	VIM	RPL32	RPS6	HSPA1A	CD74	CD27	MIR155HG	CYTB	SPINT2	CADM1	SAT1	DUSP1	NKG7	IL10
	FAM65B	TUBA1B	CTLA4	PIF1	PRF1	NKG7	TSC22D3	KLRD1	CCL4	ANXA1	HMGB2	EEF1A1	KLRC2	CD74	SERPINH1	RORA	CEP78	RPL34	MT-ND1	ZFP36L2	RNF19A	APOBEC3B	GBP2	AIM1	HAVCR2	RAD51	MTSS1	LGALS9	ELL2	NR4A3	MGAT4A	SOSTDC1	CD200R2	OTX1	LTF	S100A6	RPL13	RPS3A	ZFP36	TNFRSF4	TIGIT	TNFRSF1B	ND4L	CD55	LAIR2	PMAIP1	KLF6	CCL4	GZMH
	RASGRP2	MKI67	TNFRSF9	TNFRSF8	IFITM2	CCL3	FOS	NKG7	CD8A	CCL5	TPI1	NFKBIA	SOX4	CCR7	HSPB1	CD55	GZMH	MALAT1	MT-ND5	CD69	AIM1	CDCA8	PDCD1	PER1	LGALS9	KIF18B	CADM1	CXCR6	TIPARP	PER1	FAM65B	DAPL1	GM10389	CD22	CCR1	PFN1	RPS13	RPL13	FOSB	TIGIT	RGS1	IL32	ATP6	SESN3	TNFRSF18	IL32	GADD45B	GZMA	CHI3L2
	IL7R	UBE2C	KIR2DL4	TMEM163	IFITM3	CD8B	ZNF683	ZNF683	PFN1	LOC101060038	PFN1	PRF1	ENTPD1	TRAT1	JUN	EEF1A1	NKG7	RPS4X	MT-ND3	KLF6	CREM	GTSE1	KLRK1	FOSL2	ID3	RRM2	ENTPD1	RAB37	SC5D	TSPYL2	LTB	BMP7	CDK14	TNFRSF25	1810011H11RIK	CD52	RPL34	RPL32	NFKBIA	SOD1	UCP2	S100A4	ATP8	MYC	FANK1	LAYN	TCF7	CCL3	ITM2C
	SH3BP5	HLA-DQA2	PAG1	NR2F6	LITAF	IFNG	JUN	LOC101060038	SH3BGRL3	CD69	ACTB	KLF2	HAVCR2	DUSP2	IFNG	FTH1	SPON2	RPLP1	MT-ND4L	ID2	GZMK	ZWINT	HSPA1A	EGR1	PRDX3	BIRC5	ETV1	CCR5	PLK3	TTN	FLT3LG	GCAT	GPR56	VAT1L	IGSF5	LGALS1	RPS23	RPL34	BTG2	LTB	CARD16	ENO1	CCL4	PGAP1	AC017002.1	HPGD	NR4A1	PRF1	CST7
	SLCO3A1	CDK1	ITGAE	SERPINB6B	HCST	CD8A	ANXA1	CD7	IFNG	CD8A	PPIA	RPL17	AKAP5	CD44	NR4A1	SC5D	FLNA	RPS18	MALAT1	CD52	PDCD4	TK1	SRGN	TSPYL2	MCM5	TK1	AFAP1L2	ZBP1	CD55	TMEM2	PXN	FAM160A1	AA467197	2610019F03RIK	GZMC	RGS1	RPL11	TPT1	IER2	GAPDH	GPX1	ACTB	COX2	PABPC1	LAYN	MAGEH1	PPP1R15A	HOPX	SRRT
	P2RY8	STMN1	CCL3	FGR	ITGB2	LOC100996809	LOC101060038	GZMB	S100A4	HSPA1A	H2AFV	RPL3	PPAP2A	SH2D1A	DNAJB4	IFNGR1	RAB7L1	RPL13		PABPC1	SMCHD1	RAD51AP1	TNFRSF9	YPEL5	LSM2	HJURP	TNFRSF9	SAMD9L	NR4A1	IL6ST	A2M	IL7R	CSF1	HECTD2	HTRA3	MYL6	RPS19	RPL18A	EGR1	RPS8	TNFRSF18	PFN1	MALAT1	SC5D	CUL9	TIGIT	GADD45G	CSF2	IFNG
	LYAR	IL5	CD27	LRRK1	GZMA	HLA-A	KLF6	CCL3	HCST	ZFP36L2	DUT	RPL13	CTLA4	YPEL5	DUSP1	NFKBIA	PLAC8	RPL3		BTG1	EEF1B2	KIAA0101	TMBIM6	CSRNP1	MTHFD1	UBE2C	NAB1	SIRPG	REL	NAB1	ATM	TNC	SLC16A10	MAPK11	LTB4R1	S100A10	RPS6	RPL4	PPP1R15A	COTL1	TNFRSF1B	DNPH1	ND2	BEX2	MZB1	MIR4435-1HG	ANXA1	ITGA1	CTSW
	PXN	NDFIP2	CSF1	SUV39H2	GPR56	CXCR4	CD8B	LOC101929531	CD74	KLRD1	CALM2	RPS2	CXCR6	PPIL4	MRPL18	ODF2L	S100A4	RPS6		TMSB4X	S1PR4	MKI67	TNFRSF1B	REL	FASLG	CCNB2	PELI1	MX1	PBX4	IQGAP2	C20orf112	SERPINA9	GZMA	ART3	CD200R2	GAPDH	RPL37	RPL39	TNFAIP3	FKBP5	PIM2	CD7	ND1	KLF3	FOXP3	FOXP3	ATF3	CTSW	LYAR
	LITAF	DUSP6	RAB27A	ESM1	GZMM	GZMM	ZFP36L2	IFITM2	CCL3	CXCR4	GSTP1	LYAR	RBPJ	RGCC	HSP90AA1	TMEM66	EFHD2	RPS3A			LMNA	STMN1	CADM1	SKIL	SNAP47	CENPW	DFNB31	HAVCR2	TNF	SLC7A5	GPR183	SLC43A1	SFPI1	TNFSF14	LGI2	COTL1	RPL29	RPL5	FTH1	EEF1A1	UBC	TYMP	ND4	LEF1	SOX4	CARD16	TUBA1A	ZEB2	CMC1
	RAB7L1	CSF2	MIR155HG	CENPE	IFITM1	CLDND1	CXCR4	TYROBP	KLRD1	IL7R	HMGN1	RPL10A	GEM	CXCR4	HSPE1	NOSIP	KLRD1	RPL7			DDX21	TYMS	ACTB	PIK3R1	IFI35	GINS2	CTLA4	ACP5	IL7R	IPCEF1	EPB41	ART3	RAC3	TNFSF8	KLHL30	CFL1	RPL36	RPS5	CD69	RPLP1	S100A4	CD74	FOS	PASK	ZBTB32	HTATIP2	SERTAD1	HAVCR2	TUBA4A
	CDKN2D	XCL1	LYST	CCR2	CD52	HLA-DRB4	DUSP1	IFITM3	CFL1	FOSB	SLC25A5	SPOCK2	GZMB	TUBA4A	DNAJA1	EEF1B2	KLF3	RPL32			GLTSCR2	CDC20	CD8A	FOXP1	SKA2	RAD51AP1	HSPB1	DDX60	RGCC	DCTN6	ADD3	PGCP	P2RY6	S1PR1	MGAT3	ACTG1	RPS3A	RPL11	TSC22D3	TNFRSF18	UGP2	PGAM1	DUSP2	PTGER2	LAPTM4B	TBC1D4	SGK1	CLIC3	ANKRD32
	GPR155	UBE2S	DGKH	KLRC1	RAP1B	DNAJB1	BTG1	KLRC4	ZNF683	HSP90AA1	CRIP1	EEF1G	VCAM1	YBX3	FOSB	LMNA	GZMB	RPL18A			KLF2	KIFC1	RGS2	RGCC	NDUFB3	DTL	FKBP4	PDCD1	FOSL2	DUSP4	GRAP2	2610019F03RIK	HTRA3	FAM84A	SERPINB9B	KLRB1	RPL18	RPL10	HSP90AA1	UCP2	HSPB1	PRDX1	CD69	AP3M2	AC002331.1	LTB	TAGAP	AC092580.4	APOBEC3G
	STK38	TOP2A	RDH10	NT5DC2	ZNF683	GZMH	CD7	HOPX	CORO1A	MALAT1	ENO1	RPL4	NDFIP2	PIK3R1	ATF3	ZFP36	C12orf75	RPL11			ARID5A	CCNA2	FAIM3	PFKFB3	FABP5	SPC24	NAMPTL	SH2D3C	SIK1	RANBP2	KLRG1	WNT3	IL20RA	PGCP	GLIS1	CD99	RPS21	RPS18	HSPA8	EEF2	ACTB	CD27	ND5	SOCS3	TNFRSF9	LINC00152	NFKBIA	LAG3	DUSP2
	ADD3	HIST1H4C	CXCL13	CD244									CD7	NAA50	CACYBP	PABPC1	PRF1				CHD1	TOP2A	EID1	MYADM	IFI27L2	CDCA3	MYO7A	GPR174	CSRNP1	FAM177A1	GIMAP5	TUBA8	E230016K23RIK	LIF	FCRL6									AIM1	NGFRAP1	CD27	DNAJB1	IFNG	NUCB2
	UBE2F	AIF1	TNS3	ASPM									CD9	LYST	FKBP4	EIF3E	KLRG1				FAM177A1	NUF2	HSPB1	ZFP36L2	PTTG1	PKMYT1	CXCL13	RPS6KA1	GPR132	GABARAPL1	TC2N	CCR6	GPR97	TREML2	PRPH									EEF1B2	IL32	BATF	CITED2	NBL1	OASL
	CD55	TUBB	SNAP47	FAM20A									CHN1	LDHA	HSPH1	TPT1	DSTN				BAZ1A	ASPM	RNF19A	USP36	ENTPD1	MELK	GOLIM4	GBP5	GLUL	RGPD6	TXNIP	WNT1	CHN2	SYNPO	LRRN4									AAED1	CRADD	ICA1	LMNA	CXCL13	TRAT1
	BIN1	CLSPN	ENTPD1	ZDHHC2									SNAP47	OAZ1	HSP90AB1	FKBP11	ITGB1				DUSP2	ORC6	IFI16	TC2N	EPSTI1	ANLN	PHLDA1	GBP1	KIAA1683	CTLA4	GIMAP2	SHANK1	5031414D18RIK	SOSTDC1	HAVCR2									SNAPC1	PTPLA	ID3	IER2	DAPK2	CLDND1
	ISG20	IFI27	PHLDA1	UBASH3B									FAM3C	RHOH	KLF6	RPS3A	LGALS1				KTN1	CENPW	LYST	FAM177A1	PDCD1	CDCA8	DNAJA4	PTPN6	RALGAPA1	CREM	TNFAIP8	OAF	VILL	WNT10A	CD244									KLF2	CARD16	UGP2	JUNB	C12orf75	TC2N
	RAP2B	HMMR	CD7	SAPCD2									PHLDA1	ISG20	TNFSF14	RPLP0	HIST1H1D				ETS1	SGOL1	PRF1	BTG2	TRAFD1	KIAA0101	TGIF1	S100PBP	PRNP	ETS1	IL16	MAGED1	KLRA3	KCNMB1	5830473C10RIK									SELL	MAGEH1	DUSP10	ID2	F2R	LITAF
	DUSP2	EGR1	AKAP5	SCD2									GALNT2	GZMM	DEDD2	RPL22	BIN2				DDX3X	NCAPG	STAT1	TSC22D2	SIRPG	GGH	HAVCR2	IFI35	PRMT10	PNRC1		MORN4	KLRA7	CD40LG	RASSF6									EEF1A1	GCNT1	SAMHD1	BTG2	APOBEC3G	ANXA1
	SAMD3	KPNA2	IFNG	KIF20B									MIR155HG	LITAF	MXD1	AIM1	ITGB2				SKIL	TPX2	UBC	FAM65B	RGS3	AURKB	APLP2	OAS3	SORL1	ZFP36L2		SCMH1	RANBP17	DTX1	GPR56									ARID5A	CD79B	USP15	TNFAIP3	ID2	GIMAP4
	S1PR4	TPX2	FAM3C	CCR5									FKBP1A	ARID5A	CD69	RPL5	MYL12A				PABPC1	CKAP2L	CD74	STAT4	UBE2F	ASF1B	GPR56	SNAP47	FAM177A1	RGPD5		NSG2	S1PR5	DHRS3	GZMB									RPS12	CD27	CD74	ZFP36	PTMS	IFNGR1
	FAIM3	ZWINT	PTMS	ACSL3									CARS	LMNA	PPP1R15A	PFKFB3	DIP2A				PDE4B	ASF1B	IL2RG	RGPD5	SNRPD1	CDC20	BPGM	GIMAP4	CHMP1B	ZNF331		PAQR8	GM4956	SELL	1300014I06RIK									LSR	EPHX2	AC017002.1	DNAJA1	SYTL2	CXCR4
	GIMAP4	TK1		WEE1									IGFLR1	ZNF331	ANKRD37	GLTSCR2	PTPRE				TMEM66	CKS1B	FYN	NEU1	FIBP	NCAPG	SEC14L1	PARP9	ZC3H12A	CNOT6L		KIT	TYROBP	ST8SIA1	FILIP1									TCF7	SYNGR2	ISG15	MYLIP	CEBPD	GZMB
	TRADD	CD38		HMMR									AMICA1	HLA-DQB1	HSPD1	RGCC	CD52				GPR183	CDKN3	PTPN6	IFRD1	CLTA	DHFR	TNIP3	IFNG	TSC22D2	TGIF1		BC048355	HEYL	TNFRSF13B	CDKN2A									GLTSCR2	HLF	WDR74	BRD2	PDCD1	PRF1
	TNFAIP3	UBE2T		SH2D5									SIRPG	CCSER2	RHOB	SPOCK2	MYO1F				MCL1	HIST1H2AJ	HLA-DRB1	PDE4B	CXCL13	KIFC1	METRNL	SIT1	P2RY8	CXCL13		4930583H14RIK	TIFAB	CXXC5	GPR97									TMEM66	LTA	FRMD4B	ZFP36L2	ANKRD32	CLEC2B
	CTD-3184A7.4	NUSAP1		MYO1E									CD63	LEPROTL1	CHORDC1	RPL10	SSBP4				MT-ND2	CDK1	HNRNPC	NR4A1	NMI	TYMS	HSPH1	PYCARD	NEU1	PDE4D		TWIST2	KLRA9	PLA2G4F	AA467197									PTGER4	ACP5	GLRX	DNAJB4	CD63	FOSB
	LTB	PCNA		CENPF									ALOX5AP	SLBP	NEU1	RPS12	CTSW				TSPYL2	UBE2T	UBB		DNPH1	CKAP2L	KLRC2	RGS3	TCF7	RNF19A		SLC12A8	AGPAT9	XCL1	ADAM8									RASGRP2	PTP4A3	GBP2	KLF2	SLA2	C12orf75
	CCDC109B	CENPF		HAVCR2									CD82	SRSF7	AHSA1	RPL9	AES				YPEL5	HIST1H1B	CD8B		PCNA	CLSPN	PMAIP1	XAF1	ZNF683			HSD3B7	KLRB1C	CD83	CDH17									RPL10	TIGIT	SELL	TUBB4B	GDE1	NAA50
	GZMK	H2AFX		EOMES									TIGIT	DNAJB9	RGS2	RPL17	HOPX				GSPT1	CENPU	HAVCR2		ACP5	MLF1IP	DUSP4	OAS2	MYADM			TCF7	ENTPD1	CYR61	FCER1G									GPR183	DNPH1	LAIR2	SOCS3	CTSD	RARRES3
	NOSIP	CRTAM		PAK6									AC092580.4	CREM	CITED2	ZFP36L2	IFITM2				MT-ND1	NUSAP1	IRF8		MRPL28	TROAP	IGFLR1	C5orf56	ATP2B1			1700019D03RIK	INSC	KLF3	EPDR1									GIMAP7	CTSC	PELI1	NR4A2	ALOX5AP	GZMM
	CYTH1	ASPM		AHR									PDCD1	WIPF1	HSPA8	NDFIP1	SELPLG				SELK	CCNB1	LAG3		FARSA	KIF2C	HSPA1A	GIMAP5	CREM			H2-OB	RAB3IL1	S1PR5	CHL1									RPS3A	HTATIP2	C16orf80	HSPA1B	CHST12	PIK3R1
	SAMHD1	GTSE1		ARSB									HLA-DRA	CALM2	CLK1	RPSA	CD47				RPLP0	GGH	ATP5B		COX5A	WDR34	ZFAND2A	ABI3	OAT			ROPN1L	CHIT1	FAM160A1	IL1R2									RPS13	PKM	HLA-DQB1	TSC22D3	BHLHE40	GSTP1
	PHACTR2	TNFRSF18		KLRK1									CKLF	RNF19A	TUBA1A	GCHFR	SAMD3				EIF4G2	TUBB	STAT3		MRPL51	CDK1	NDFIP2	SNX20	NFE2L2			XCL1	GLP1R	SH2B3	CCL3									RPL3	SAT1	GBP5	TUBA1B	CST7	HLA-DPB1
	PPP2R5C	MYBL2		IL10									NAB1	CD27	TAGAP	ARL4A	EMP3				TGFB1	CENPF	IGFLR1		SNRPE	KIF23	PAM	VAMP5	DNAJB9			CD22	HDHD3	TESPA1	SPP1									RNF125	BATF	CAST	C1orf63	LMO4	SYTL3
	CDC42SE1	CKS1B		CKAP5									RP11-291B21.2	DUSP4	MIR24-2	RPS5	PFN1				CD55	MAD2L1	MGEA5		RANBP1	PLK1	TP53INP1	IRF2	SKIL			FCRL1	ATG9B	LRIG1	ACOXL									SLC2A3	OTUD5	CMTM7	NFKBIZ	CD52	NR4A2
	LGALS3	SPC25		ALYREF									RGS1	CALM1	DDIT3	VIM	RNF125				EIF4A3	SMC2	HSPA1B		NOP10	TOP2A	AHI1	UBASH3A	DENND4A			TNP2	ARAP3	IL18	ENTPD1									RPL9	ADAT2	TNFRSF4	PTGER4	OASL	SH2D1A
	SPOCK2	CDKN3		GEN1									LSP1	TERF2IP	CCL3	SOCS1	TMSB10				PIK3R1	PRC1	COTL1		PYCARD	NUF2	UBE2F	PARP10	SERTAD1			MMP10	TRPC1	NSG2	CALCA									RPS5	OAS1	RHBDD2	CCNL1	CD99	GIMAP7
	TSC22D3	IFNG		IL24									LAG3	SBDS	SERTAD1	FAM177A1	ATP2B1				RSL1D1	CLSPN	VCAM1		GTF3C6	HMGB3	HSPA4	GIMAP7	YPEL5			FAM190A	FAM19A3	SSPO	CTNND2									RPL21	CTLA4	ISG20	ZFP36L1	SH3BGRL3	CD69
	YWHAQ	AURKA		ECT2									KLRC1	RPL27A	CDC42EP3	RPL7	CALM1				IDI1	RNASEH2A	HLA-DMA		CCR5	ASPM	ICOS	GBP4	BCL6			LTA	SERPINB1A	TBC1D4	NEB									MBP	GLRX	MRPL1	DDX3X	LGALS1	HCST
	GIMAP1	FEN1		MKI67									HLA-DQA1	FAM177A1	GADD45B	STAT4	CLIC3				RPS12	CENPE	PDE7B		GSTO1	MCM2	CHORDC1	PVRIG	EGR1			DYNC2LI1	QSER1	SH3BP5	LY6G5B									GIMAP5	MIR4435-1HG	HLA-DRB1	FUS	MYO1F	KPNA2
	DSTN	GINS2		GTF2IRD1									CAPG	LYAR	ABHD3	RPL10A	BHLHE40				RSL24D1	MCM7	TBC1D4		OAS3	ORC6	TRPS1	CYTH4	PDE4B			DPYSL5	WDR31	P2RX7	UPP1									CCDC109B	LTB	RPS27L	SOCS1	CXCR6	HLA-DPA1
	C16orf54			GZMA									LGALS3	COTL1	BTG2	RPL3	LYAR				SLC7A5	FBXO5	SNAP47		IGFLR1	CASC5	TBC1D4	DTX3L	ANXA1			AICDA	RIPPLY3	TNP2	AOAH									RPL30	TBC1D4	UBE2B	CXCR4	MAP3K8	YPEL5
[truncated: 60 more columns]
